# Supplementary material for: Comprehensive Analysis of Drug-Induced Parkinson-like Events
Source: Pharmaceuticals (Basel). 2024 Aug 22;17(8):1099. doi: 10.3390/ph17081099 (PMC11359003; doi:10.3390/ph17081099)
Supplement: Supplementary file 1 [file pharmaceuticals-17-01099-s001.zip]

Archive with 1 entries (1 files):
- pharmaceuticals-3065249-supplementary.xlsx
