# Supplementary material for: Comprehensive Analysis of Drug-Induced Parkinson-like Events
Source: Pharmaceuticals (Basel). 2024 Aug 22;17(8):1099. doi: 10.3390/ph17081099 (PMC11359003; doi:10.3390/ph17081099)
Supplement: Supplementary file 1 [file pharmaceuticals-17-01099-s001.zip › pharmaceuticals-3065249-supplementary.xlsx]

## Sheet: Supplement Table S1
Supplement Table S1. Reported odds ratios of drugs for each side effect associated with Parkinson-like events
drugs	PARKINSONISM	PARKINSON'S DISEASE	MUSCLE RIGIDITY	AKINESIA	BRADYKINESIA	ON AND OFF PHENOMENON	PARKINSONIAN GAIT	HYPERTONIA	RESTING TREMOR	Number of Reports
THIAMINE DISULFIDE	1.51955	2.49359	3.21069	3.85995	3.8641	2.54395	2.54618	4.93001	5.88795	144
RURIOCTOCOG ALFA PEGOL	1.5265	2.50054	3.21764	3.86689	3.87105	2.5509	2.55313	4.93695	5.8949	143
RUFINAMIDE	1.5265	2.50054	3.21764	3.86689	3.87105	2.5509	2.55313	4.93695	5.8949	143
OXITROPIUM BROMIDE	1.5265	2.50054	3.21764	3.86689	3.87105	2.5509	2.55313	4.93695	5.8949	143
IBUPROFEN PICONOL	1.5265	2.50054	3.21764	3.86689	3.87105	2.5509	2.55313	4.93695	5.8949	143
CALCIUM CARBONATE	1.5265	2.50054	3.21764	3.86689	3.87105	2.5509	2.55313	4.93695	5.8949	143
ADAPALENE	1.5265	2.50054	3.21764	3.86689	3.87105	2.5509	2.55313	4.93695	5.8949	143
TALIPEXOLE HYDROCHLORIDE	2.63935	4.13216	4.33137	3.87389	3.87804	4.18258	2.56012	4.94395	5.90189	142
NICOTINAMIDE	1.53349	2.50753	3.22463	3.87389	3.87804	2.55789	2.56012	4.94395	5.90189	142
MEDAZEPAM	1.54053	2.51457	3.23167	3.88093	3.88508	2.56493	2.56716	4.95099	5.90893	141
HYDROCORTISONE	1.54053	2.51457	3.23167	3.88093	3.88508	2.56493	2.56716	4.95099	5.90893	141
MESTRANOL	1.54763	2.52166	3.23877	3.88802	3.89218	2.57203	2.57425	4.95808	5.91603	140
BUDESONIDE	1.54763	2.52166	3.23877	3.88802	3.89218	2.57203	2.57425	4.95808	5.91603	140
ARTEMISIA CAPILLARIS FLOWER	1.54763	2.52166	3.23877	3.88802	3.89218	2.57203	2.57425	4.95808	5.91603	140
ANEMARRHENA ASPHODELOIDES RHIZOME	1.54763	2.52166	3.23877	3.88802	3.89218	2.57203	2.57425	4.95808	7.03766	140
PANCURONIUM BROMIDE	1.56196	2.536	3.2531	3.90236	3.90651	2.58636	2.58859	4.97242	5.93036	138
GLUCAGON	1.56196	2.536	3.2531	3.90236	3.90651	2.58636	2.58859	4.97242	5.93036	138
BENAZEPRIL HYDROCHLORIDE	1.56196	2.536	3.2531	3.90236	3.90651	2.58636	2.58859	4.97242	5.93036	138
MERCAPTOPURINE RIBONUCLEOSIDE	1.56921	2.54325	3.26035	3.90961	3.91376	2.59361	2.59584	4.97966	5.93761	137
DARUNAVIR ETHANOLATE	1.56921	2.54325	3.26035	3.90961	3.91376	2.59361	2.59584	4.97966	5.93761	137
CALCIUM GLUCONATE	1.56921	2.54325	3.26035	3.90961	3.91376	2.59361	2.59584	4.97966	5.93761	137
APROTININ	1.56921	2.54325	3.26035	3.90961	3.91376	2.59361	2.59584	4.97966	5.93761	137
ANGELICA DAHURICA ROOT	1.56921	2.54325	3.26035	3.90961	3.91376	2.59361	2.59584	4.97966	5.93761	137
ADENOSINE	1.57651	2.55055	3.26765	3.91691	3.92106	2.60091	2.60314	4.98696	5.94491	136
BENFOTIAMINE	1.58386	2.5579	3.275	3.92426	3.92841	2.60826	2.61049	4.99432	5.95226	135
GADOXETATE DISODIUM	1.59127	2.56531	3.28241	3.93167	3.93582	2.61567	2.6179	5.00172	5.95967	134
UNOPROSTONE ISOPROPYL	1.59873	2.57277	3.28987	3.93913	3.94328	2.62313	2.62536	5.00919	5.96713	133
TERBUTALINE SULFATE	1.59873	2.57277	3.28987	3.93913	3.94328	2.62313	2.62536	5.00919	5.96713	133
GLUCOSE	1.59873	2.57277	3.28987	3.93913	3.94328	2.62313	2.62536	5.00919	5.96713	133
FORMOTEROL FUMARATE	1.59873	2.57277	3.28987	3.93913	3.94328	2.62313	2.62536	5.00919	5.96713	133
ENVIOMYCIN SULFATE	1.59873	2.57277	3.28987	3.93913	3.94328	2.62313	2.62536	5.00919	5.96713	133
DOXAPRAM HYDROCHLORIDE	1.59873	2.57277	3.28987	3.93913	3.94328	2.62313	2.62536	5.00919	5.96713	133
POTASSIUM IODIDE	1.60625	2.58029	3.29739	3.94665	3.9508	2.63065	2.63288	5.01671	5.97465	132
IRBESARTAN	1.60625	2.58029	3.29739	3.94665	3.9508	2.63065	2.63288	5.01671	5.97465	132
DIPHTHERIA VACCINE TOXOID	1.60625	2.58029	3.29739	3.94665	3.9508	2.63065	2.63288	5.01671	5.97465	132
UFENAMATE	1.61383	2.58787	3.30497	3.95422	3.95838	2.63823	2.64046	5.02428	5.98223	131
CALCIUM CARBONATE	1.61383	2.58787	3.30497	3.95422	3.95838	2.63823	2.64046	5.02428	5.98223	131
EMEDASTINE FUMARATE	1.62146	2.5955	3.3126	3.96186	3.96601	2.64586	2.64809	5.03192	5.98986	130
MIRIMOSTIM	1.62916	2.60319	3.32029	3.96955	3.9737	2.65356	2.65578	5.03961	5.99755	129
FUROSEMIDE	1.62916	2.60319	3.32029	3.96955	3.9737	2.65356	2.65578	5.03961	5.99755	129
DICLOFENAC ETALHYALURONATE SODIUM	1.62916	2.60319	3.32029	3.96955	3.9737	2.65356	2.65578	5.03961	5.99755	129
CYANOCOBALAMIN	1.62916	2.60319	3.32029	3.96955	3.9737	2.65356	2.65578	5.03961	5.99755	129
CEFOPERAZONE SODIUM	1.62916	2.60319	3.32029	3.96955	3.9737	2.65356	2.65578	5.03961	5.99755	129
ALLYLESTRENOL	1.62916	2.60319	3.32029	3.96955	3.9737	2.65356	2.65578	5.03961	5.99755	129
LASCUFLOXACIN HYDROCHLORIDE	1.63691	2.61095	3.32805	3.9773	3.98146	2.66131	2.66353	5.04736	6.00531	128
SUCROSE	1.64472	2.61876	3.33586	3.98512	3.98927	2.66912	2.67135	5.05517	6.01312	127
IODINE	1.64472	2.61876	3.33586	3.98512	3.98927	2.66912	2.67135	5.05517	6.01312	127
CALCIUM CHLORIDE DIHYDRATE	1.64472	2.61876	3.33586	3.98512	3.98927	2.66912	2.67135	5.05517	6.01312	127
BOROFALAN (10B)	1.64472	2.61876	3.33586	3.98512	3.98927	2.66912	2.67135	5.05517	6.01312	127
DROTEBANOL	1.65259	2.62663	3.34373	3.99299	3.99714	2.67699	2.67922	5.06305	6.02099	126
EMTRICITABINE	1.66053	2.63457	3.35167	4.00093	4.00508	2.68493	2.68716	5.07098	6.02893	125
PANCREATIN	1.66853	2.64257	3.35967	4.00893	4.01308	2.69293	2.69516	5.07898	6.03693	124
MONOETHANOLAMINE OLEATE	1.66853	2.64257	3.35967	4.00893	4.01308	2.69293	2.69516	5.07898	6.03693	124
METHANIAZIDE SODIUM	1.66853	2.64257	3.35967	4.00893	4.01308	2.69293	2.69516	5.07898	6.03693	124
LACTOSE	1.66853	2.64257	3.35967	4.00893	4.01308	2.69293	2.69516	5.07898	6.03693	124
IMMUNOGLOBULIN HUMAN NORMAL	1.66853	2.64257	3.35967	4.00893	4.01308	2.69293	2.69516	5.07898	6.03693	124
CHLOROPHYLLIN COPPER COMPLEX SODIUM	1.66853	2.64257	3.35967	4.00893	4.01308	2.69293	2.69516	5.07898	6.03693	124
TEPOTINIB HYDROCHLORIDE	1.6766	2.65063	3.36773	4.01699	4.02115	2.701	2.70322	5.08705	6.045	123
FILGRASTIM BIOSIMILAR 2	1.6766	2.65063	3.36773	4.01699	4.02115	2.701	2.70322	5.08705	6.045	123
GANIRELIX ACETATE	1.68473	2.65876	3.37586	4.02512	4.02928	2.70913	2.71135	5.09518	6.05313	122
AMINOSALICYLATE CALCIUM ALUMINIUM	1.68473	2.65876	3.37586	4.02512	4.02928	2.70913	2.71135	5.09518	6.05313	122
RELUGOLIX	1.70119	2.67523	3.39233	4.04158	4.04574	2.72559	2.72781	5.11164	6.06959	120
FIDAXOMICIN	1.70119	2.67523	3.39233	4.04158	4.04574	2.72559	2.72781	5.11164	6.06959	120
FENOTEROL HYDROBROMIDE	1.70119	2.67523	3.39233	4.04158	4.04574	2.72559	2.72781	5.11164	6.06959	120
COLISTIMETHATE SODIUM	1.70119	2.67523	3.39233	4.04158	4.04574	2.72559	2.72781	5.11164	6.06959	120
TIAPROFENIC ACID	1.70952	2.68356	3.40066	4.04992	4.05407	2.73392	2.73615	5.11997	6.07792	119
REMIMAZOLAM BESYLATE	1.70952	2.68356	3.40066	4.04992	4.05407	2.73392	2.73615	5.11997	6.07792	119
CEFIXIME	1.70952	2.68356	3.40066	4.04992	4.05407	2.73392	2.73615	5.11997	6.07792	119
PEPLOMYCIN SULFATE	1.71792	2.69196	3.40906	4.05832	4.06247	2.74232	2.74455	5.12838	6.08632	118
ETHACRIDINE LACTATE	1.71792	2.69196	3.40906	4.05832	4.06247	2.74232	2.74455	5.12838	6.08632	118
BUTORPHANOL TARTRATE	1.71792	2.69196	3.40906	4.05832	4.06247	2.74232	2.74455	5.12838	6.08632	118
VANDETANIB	1.7264	2.70044	3.41754	4.06679	4.07095	2.7508	2.75303	5.13685	6.0948	117
NAFARELIN ACETATE	1.7264	2.70044	3.41754	4.06679	4.07095	2.7508	2.75303	5.13685	6.0948	117
METHOXAMINE HYDROCHLORIDE	1.7264	2.70044	3.41754	4.06679	4.07095	2.7508	2.75303	5.13685	6.0948	117
CLOFAZIMINE	1.7264	2.70044	3.41754	4.06679	4.07095	2.7508	2.75303	5.13685	6.0948	117
TETRACYCLINE HYDROCHLORIDE	1.73495	2.70898	3.42609	4.07534	4.0795	2.75935	2.76157	5.1454	6.10335	116
MEASLES VACCINE LIVE	1.73495	2.70898	3.42609	4.07534	4.0795	2.75935	2.76157	5.1454	6.10335	116
EFMOROCTOCOG ALFA	1.73495	2.70898	3.42609	4.07534	4.0795	2.75935	2.76157	5.1454	6.10335	116
TREPIBUTONE	1.74357	2.71761	3.43471	4.08396	4.08812	2.76797	2.77019	5.15402	6.11197	115
SODIUM LACTATE	1.74357	2.71761	3.43471	4.08396	4.08812	2.76797	2.77019	5.15402	6.11197	115
AMMONIUM CHLORIDE	1.74357	2.71761	3.43471	4.08396	4.08812	2.76797	2.77019	5.15402	6.11197	115
ARTIFICIAL DIALYSIS FLUID (2-2)	1.74357	2.71761	3.43471	4.08396	4.08812	2.76797	2.77019	5.15402	6.11197	115
NICERITROL	1.75226	2.7263	3.4434	4.09266	4.09681	2.77666	2.77889	5.16272	6.12066	114
LIDOCAINE	1.75226	2.7263	3.4434	4.09266	4.09681	2.77666	2.77889	5.16272	6.12066	114
IODINE	1.75226	2.7263	3.4434	4.09266	4.09681	2.77666	2.77889	5.16272	6.12066	114
CARTEOLOL HYDROCHLORIDE	1.75226	2.7263	3.4434	4.09266	4.09681	2.77666	2.77889	5.16272	6.12066	114
ALBENDAZOLE	1.75226	2.7263	3.4434	4.09266	4.09681	2.77666	2.77889	5.16272	6.12066	114
ACEBUTOLOL HYDROCHLORIDE	1.75226	2.7263	3.4434	4.09266	4.09681	2.77666	2.77889	5.16272	6.12066	114
PROMETHAZINE METHYLENE DISALICYLATE	1.76989	2.74392	3.46102	4.11028	4.11443	2.79429	2.79651	5.18034	6.13829	112
PASIREOTIDE EMBONATE	1.76989	2.74392	3.46102	4.11028	4.11443	2.79429	2.79651	5.18034	6.13829	112
IOTROXATE MEGLUMINE	1.76989	2.74392	3.46102	4.11028	4.11443	2.79429	2.79651	5.18034	6.13829	112
FOMINOBEN HYDROCHLORIDE	1.76989	2.74392	3.46102	4.11028	4.11443	2.79429	2.79651	5.18034	6.13829	112
DIPHENHYDRAMINE SALICYLATE	1.76989	2.74392	3.46102	4.11028	4.11443	2.79429	2.79651	5.18034	6.13829	112
BUPLEURUM SPP. ROOT	1.76989	2.74392	3.46102	4.11028	4.11443	2.79429	2.79651	5.18034	6.13829	112
ALIMEMAZINE TARTRATE	1.76989	2.74392	3.46102	4.11028	4.11443	2.79429	2.79651	5.18034	6.13829	112
Z 100	1.77881	2.75285	3.46995	4.11921	4.12336	2.80321	2.80544	5.18927	6.14721	111
UMECLIDINIUM BROMIDE	1.77881	2.75285	3.46995	4.11921	4.12336	2.80321	2.80544	5.18927	6.14721	111
HOMOCHLORCYCLIZINE HYDROCHLORIDE	1.77881	2.75285	3.46995	4.11921	4.12336	2.80321	2.80544	5.18927	6.14721	111
CALCIUM CARBONATE	2.88664	2.75285	3.46995	4.11921	4.12336	2.80321	2.80544	5.18927	6.14721	111
INSULIN	1.78782	2.76186	3.47896	4.12822	4.13237	2.81222	2.81445	5.19828	6.15622	110
HEPARINOID	1.78782	2.76186	3.47896	4.12822	4.13237	2.81222	2.81445	5.19828	6.15622	110
CONDOLIASE	1.78782	2.76186	3.47896	4.12822	4.13237	2.81222	2.81445	5.19828	6.15622	110
ASTRAGALUS SPP. ROOT	2.89573	2.76186	3.47896	4.12822	4.13237	2.81222	2.81445	5.19828	6.15622	110
NETICONAZOLE HYDROCHLORIDE	1.79691	2.77095	3.48805	4.13731	4.14146	2.82131	2.82354	5.20737	6.16531	109
PINDOLOL	1.80609	2.78013	3.49723	4.14648	4.15064	2.83049	2.83272	5.21654	6.17449	108
FACTOR XIII (FIBRIN STABILISING FACTOR)	1.80609	2.78013	3.49723	4.14648	4.15064	2.83049	2.83272	5.21654	6.17449	108
DIGITOXIN	1.80609	2.78013	3.49723	4.14648	4.15064	2.83049	2.83272	5.21654	6.17449	108
CAFFEINE	1.80609	2.78013	3.49723	4.14648	4.15064	2.83049	2.83272	5.21654	6.17449	108
AMINO ACIDS NOS	1.80609	2.78013	3.49723	4.14648	4.15064	2.83049	2.83272	5.21654	6.17449	108
TEDIZOLID PHOSPHATE	1.81535	2.78939	3.50649	4.15574	4.1599	2.83975	2.84197	5.2258	6.18375	107
TEBIPENEM PIVOXIL	1.81535	2.78939	3.50649	4.15574	4.1599	2.83975	2.84197	5.2258	6.18375	107
SATRALIZUMAB	1.81535	2.78939	3.50649	4.15574	4.1599	2.83975	2.84197	5.2258	6.18375	107
MAZINDOL	1.81535	2.78939	3.50649	4.15574	4.1599	2.83975	2.84197	5.2258	6.18375	107
FACTOR I (FIBRINOGEN)	1.81535	2.78939	3.50649	4.15574	4.1599	2.83975	2.84197	5.2258	6.18375	107
AMINO ACIDS NOS	1.81535	2.78939	3.50649	4.15574	4.1599	2.83975	2.84197	5.2258	6.18375	107
SODIUM IODIDE (131 I)	1.82469	2.79873	3.51583	4.16509	4.16924	2.84909	2.85132	5.23515	6.19309	106
POTASSIUM PHOSPHATE DIBASIC	1.82469	2.79873	3.51583	4.16509	4.16924	2.84909	2.85132	5.23515	6.19309	106
OZAGREL HYDROCHLORIDE	1.82469	2.79873	3.51583	4.16509	4.16924	2.84909	2.85132	5.23515	6.19309	106
MEXAZOLAM	1.82469	2.79873	3.51583	4.16509	4.16924	2.84909	2.85132	5.23515	6.19309	106
LENTINAN	1.82469	2.79873	3.51583	4.16509	4.16924	2.84909	2.85132	5.23515	6.19309	106
BEDAQUILINE FUMARATE	1.82469	2.79873	3.51583	4.16509	4.16924	2.84909	2.85132	5.23515	6.19309	106
INTERFERON GAMMA-1A	1.83413	2.80817	3.52527	4.17452	4.17868	2.85853	2.86075	5.24458	6.20253	105
RIBOFLAVIN SODIUM PHOSPHATE	1.84365	2.81769	3.53479	4.18405	4.1882	2.86805	2.87028	5.25411	6.21205	104
INSULIN DEGLUDEC	1.84365	2.81769	3.53479	4.18405	4.1882	2.86805	2.87028	5.25411	6.21205	104
MODAFINIL	1.85327	2.82731	3.54441	4.19366	4.19782	2.87767	2.87989	5.26372	6.22167	103
GADODIAMIDE	1.85327	2.82731	3.54441	4.19366	4.19782	2.87767	2.87989	5.26372	6.22167	103
GLYCYRRHIZA SPP. ROOT	1.86298	2.83702	3.55412	4.20337	4.20753	2.88738	2.8896	5.27343	6.23138	102
GLUCOSE	1.86298	2.83702	3.55412	4.20337	4.20753	2.88738	2.8896	5.27343	6.23138	102
CALCIUM SULFATE	1.86298	2.83702	3.55412	4.20337	4.20753	2.88738	2.8896	5.27343	6.23138	102
BUTROPIUM BROMIDE	1.86298	2.83702	3.55412	4.20337	4.20753	2.88738	2.8896	5.27343	6.23138	102
SPARFLOXACIN	1.87278	2.84682	3.56392	4.21318	4.21733	2.89718	2.89941	5.28323	6.24118	101
PERPHENAZINE	3.84929	2.84682	3.56392	4.21318	4.21733	2.89718	2.89941	5.28323	6.24118	101
MAGNESIUM CARBONATE	1.87278	2.84682	3.56392	4.21318	4.21733	2.89718	2.89941	5.28323	6.24118	101
COPTIS SPP. RHIZOME	1.87278	2.84682	3.56392	4.21318	4.21733	2.89718	2.89941	5.28323	6.24118	101
UBENIMEX	1.88268	2.85672	3.57382	4.22308	4.22723	2.90708	2.90931	5.29314	6.25108	100
ISOXSUPRINE HYDROCHLORIDE	1.88268	2.85672	3.57382	4.22308	4.22723	2.90708	2.90931	5.29314	6.25108	100
TOCOPHEROL CALCIUM SUCCINATE	1.89268	2.86672	3.58382	4.23308	4.23723	2.91708	2.91931	5.30314	6.26108	99
DIASTASE	3.0016	2.86672	3.58382	4.23308	4.23723	2.91708	2.91931	5.30314	6.26108	99
TAFLUPROST	1.90278	2.87682	3.59392	4.24318	4.24733	2.92718	2.92941	5.31324	6.27118	98
HYDROCORTISONE PROBUTAT	1.90278	2.87682	3.59392	4.24318	4.24733	2.92718	2.92941	5.31324	6.27118	98
TICAGRELOR	1.91299	2.88703	3.60413	4.25338	4.25754	2.93739	2.93961	5.32344	6.28139	97
L-CYSTEINE ETHYL ESTER, HYDROCHLORIDE	1.91299	2.88703	3.60413	4.25338	4.25754	2.93739	2.93961	5.32344	6.28139	97
DIPROPHYLLINE	1.91299	2.88703	3.60413	4.25338	4.25754	2.93739	2.93961	5.32344	6.28139	97
ARTIFICIAL DIALYSIS FLUID (1-1)	1.91299	2.88703	3.60413	4.25338	4.25754	2.93739	2.93961	5.32344	6.28139	97
TRASTUZUMAB BIOSIMILAR 3	1.9233	2.89734	3.61444	4.26369	4.26785	2.9477	2.94992	5.33375	6.2917	96
PIROXICAM	1.9233	2.89734	3.61444	4.26369	4.26785	2.9477	2.94992	5.33375	6.2917	96
LINCOMYCIN HYDROCHLORIDE	1.9233	2.89734	3.61444	4.26369	4.26785	2.9477	2.94992	5.33375	6.2917	96
ETANERCEPT	1.9233	2.89734	3.61444	4.26369	4.26785	2.9477	2.94992	5.33375	6.2917	96
ENZYMES NOS	1.9233	2.89734	3.61444	4.26369	4.26785	2.9477	2.94992	5.33375	6.2917	96
DIGITALIS SPP.	1.9233	2.89734	3.61444	4.26369	4.26785	2.9477	2.94992	5.33375	6.2917	96
DEPRODONE PROPIONATE	1.9233	2.89734	3.61444	4.26369	4.26785	2.9477	2.94992	5.33375	6.2917	96
CRYPTOMERIA JAPONICA POLLEN	1.9233	2.89734	3.61444	4.26369	4.26785	2.9477	2.94992	5.33375	6.2917	96
CAFFEINE	1.9233	2.89734	3.61444	4.26369	4.26785	2.9477	2.94992	5.33375	6.2917	96
ARGININE HYDROCHLORIDE	1.9233	2.89734	3.61444	4.26369	4.26785	2.9477	2.94992	5.33375	6.2917	96
AMPICILLIN SODIUM	1.9233	2.89734	3.61444	4.26369	4.26785	2.9477	2.94992	5.33375	6.2917	96
AMINO ACIDS NOS	1.93372	2.90775	3.62485	4.27411	4.27826	2.95812	2.96034	5.34417	6.30211	95
TIGECYCLINE	1.94424	2.91828	3.63538	4.28464	4.28879	2.96864	2.97087	5.35469	6.31264	94
SODIUM THIOSULFATE	1.94424	2.91828	3.63538	4.28464	4.28879	2.96864	2.97087	5.35469	6.31264	94
ORCIPRENALINE SULFATE	1.94424	2.91828	3.63538	4.28464	4.28879	2.96864	2.97087	5.35469	6.31264	94
INDIGO CARMINE	1.94424	2.91828	3.63538	4.28464	4.28879	2.96864	2.97087	5.35469	6.31264	94
CLORAZEPATE DIPOTASSIUM	1.94424	2.91828	3.63538	4.28464	4.28879	2.96864	2.97087	5.35469	6.31264	94
BIFIDOBACTERIUM NOS	1.94424	2.91828	3.63538	4.28464	4.28879	2.96864	2.97087	5.35469	6.31264	94
GLYCEROL	1.95488	2.92892	3.64602	4.29528	4.29943	2.97928	2.98151	5.36533	6.32328	93
DIHYDROERGOTOXINE MESILATE	1.95488	4.03881	3.64602	4.29528	4.29943	2.97928	2.98151	5.36533	6.32328	93
CLOCAPRAMINE HYDROCHLORIDE	1.95488	2.92892	3.64602	4.29528	4.29943	2.97928	2.98151	5.36533	6.32328	93
SAQUINAVIR MESILATE	1.96563	2.93967	3.65677	4.30603	4.31018	2.99003	2.99226	5.37609	6.33403	92
SAQUINAVIR	1.96563	2.93967	3.65677	4.30603	4.31018	2.99003	2.99226	5.37609	6.33403	92
BETAMETHASONE SODIUM PHOSPHATE	1.96563	2.93967	3.65677	4.30603	4.31018	2.99003	2.99226	5.37609	6.33403	92
PANAX GINSENG ROOT	1.9765	2.95054	3.66764	4.3169	4.32105	3.0009	3.00313	5.38696	6.3449	91
HALOXAZOLAM	3.09742	2.96153	3.67863	4.32789	4.33204	3.01189	3.01412	5.39795	6.35589	90
GLUCOSE	1.98749	2.96153	3.67863	4.32789	4.33204	3.01189	3.01412	5.39795	6.35589	90
CAFFEINE	1.98749	2.96153	3.67863	4.32789	4.33204	3.01189	3.01412	5.39795	6.35589	90
BENZYLHYDROCHLOROTHIAZIDE	3.10865	2.97264	3.68974	4.339	4.34315	3.023	3.02523	5.40906	6.367	89
ANGELICA DAHURICA ROOT	3.10865	2.97264	3.68974	4.339	4.34315	3.023	3.02523	5.40906	6.367	89
AMINO ACIDS NOS	1.9986	2.97264	3.68974	4.339	4.34315	3.023	3.02523	5.40906	6.367	89
ACEMETACIN	1.9986	2.97264	3.68974	4.339	4.34315	3.023	3.02523	5.40906	6.367	89
PREDNISOLONE	2.00984	2.98388	3.70098	4.35023	4.35439	3.03424	3.03647	5.42029	6.37824	88
PLERIXAFOR	2.00984	2.98388	3.70098	4.35023	4.35439	3.03424	3.03647	5.42029	6.37824	88
PIRACETAM	2.00984	2.98388	3.70098	4.35023	4.35439	3.03424	3.03647	6.53633	6.37824	88
PIPAMPERONE HYDROCHLORIDE	2.00984	2.98388	3.70098	4.35023	4.35439	3.03424	3.03647	5.42029	6.37824	88
IOTROLAN	2.00984	2.98388	3.70098	4.35023	4.35439	3.03424	3.03647	5.42029	6.37824	88
ETHANOL	2.00984	2.98388	3.70098	4.35023	4.35439	3.03424	3.03647	5.42029	6.37824	88
ESMOLOL HYDROCHLORIDE	2.00984	2.98388	3.70098	4.35023	4.35439	3.03424	3.03647	5.42029	6.37824	88
ENZYMES NOS	2.00984	2.98388	3.70098	4.35023	4.35439	3.03424	3.03647	5.42029	6.37824	88
DIHYDROCODEINE PHOSPHATE	2.00984	2.98388	3.70098	4.35023	4.35439	3.03424	3.03647	5.42029	6.37824	88
DIBEKACIN SULFATE	2.00984	2.98388	3.70098	4.35023	4.35439	3.03424	3.03647	5.42029	6.37824	88
AMOXICILLIN TRIHYDRATE	2.00984	2.98388	3.70098	4.35023	4.35439	3.03424	3.03647	5.42029	6.37824	88
ANTILYMPHOCYTE IMMUNOGLOBULIN (HORSE)	2.0212	2.99524	3.71234	4.3616	4.36575	3.0456	3.04783	5.43166	6.3896	87
ANGELICA DAHURICA ROOT	2.0212	2.99524	3.71234	4.3616	4.36575	3.0456	3.04783	5.43166	6.3896	87
YEAST DRIED	2.0327	3.00674	3.72384	4.37309	4.37725	3.0571	3.05932	5.44315	6.4011	86
PHENOL	2.0327	3.00674	3.72384	4.37309	4.37725	3.0571	3.05932	5.44315	6.4011	86
LIOTHYRONINE SODIUM	2.0327	3.00674	3.72384	4.37309	4.37725	3.0571	3.05932	5.44315	6.4011	86
IMIQUIMOD	2.0327	3.00674	3.72384	4.37309	4.37725	3.0571	3.05932	5.44315	6.4011	86
GLYCYRRHIZA SPP. ROOT	2.0327	3.00674	3.72384	4.37309	4.37725	3.0571	3.05932	5.44315	6.4011	86
FLUOCINOLONE ACETONIDE	2.0327	3.00674	3.72384	4.37309	4.37725	3.0571	3.05932	5.44315	6.4011	86
ALPINIA OFFICINARUM RHIZOME	2.0327	3.00674	3.72384	4.37309	4.37725	3.0571	3.05932	5.44315	6.4011	86
TESTOSTERONE ENANTHATE	2.04433	3.01836	3.73547	4.38472	4.38888	3.06873	3.07095	5.45478	6.41273	85
SUPROFEN	2.04433	3.01836	3.73547	4.38472	4.38888	3.06873	3.07095	5.45478	6.41273	85
RUBELLA VACCINE LIVE	2.04433	3.01836	3.73547	4.38472	4.38888	3.06873	3.07095	5.45478	6.41273	85
MOSAPRAMINE HYDROCHLORIDE	3.1549	3.01836	3.73547	5.49717	4.38888	3.06873	3.07095	5.45478	6.41273	85
MOFEZOLAC	2.04433	3.01836	3.73547	4.38472	4.38888	3.06873	3.07095	5.45478	6.41273	85
FOSFESTROL	2.04433	3.01836	3.73547	4.38472	4.38888	3.06873	3.07095	5.45478	6.41273	85
FACTOR IX	2.04433	3.01836	3.73547	4.38472	4.38888	3.06873	3.07095	5.45478	6.41273	85
ENZYMES NOS	2.04433	3.01836	3.73547	4.38472	4.38888	3.06873	3.07095	5.45478	6.41273	85
CARPRONIUM CHLORIDE	2.04433	3.01836	3.73547	4.38472	4.38888	3.06873	3.07095	5.45478	6.41273	85
CALCIUM CHLORIDE DIHYDRATE	2.04433	3.01836	3.73547	4.38472	4.38888	3.06873	3.07095	5.45478	6.41273	85
BIFIDOBACTERIUM NOS	3.1549	3.01836	3.73547	4.38472	4.38888	3.06873	3.07095	5.45478	6.41273	85
AMOROLFINE HYDROCHLORIDE	2.04433	3.01836	3.73547	4.38472	4.38888	3.06873	3.07095	5.45478	6.41273	85
ZAFIRLUKAST	2.05609	3.03013	3.74723	4.39649	4.40064	3.08049	3.08272	5.46654	6.42449	84
TOLBUTAMIDE	2.05609	3.03013	3.74723	4.39649	4.40064	3.08049	3.08272	5.46654	6.42449	84
PREDNISOLONE FARNESYLATE	2.05609	3.03013	3.74723	4.39649	4.40064	3.08049	3.08272	5.46654	6.42449	84
GLYCYRRHIZA SPP.	2.05609	3.03013	3.74723	4.39649	4.40064	3.08049	3.08272	5.46654	6.42449	84
AMINO ACIDS NOS	2.05609	3.03013	3.74723	4.39649	4.40064	3.08049	3.08272	5.46654	6.42449	84
ALUMINIUM HYDROXIDE GEL, DRIED	2.05609	3.03013	3.74723	4.39649	4.40064	3.08049	3.08272	5.46654	6.42449	84
BIODIASTASE/CRUDE DRUG COMBINATION (2)	2.05609	3.03013	3.74723	4.39649	4.40064	3.08049	3.08272	5.46654	6.42449	84
VARDENAFIL HYDROCHLORIDE	2.068	3.04203	3.75914	4.40839	4.41255	3.0924	3.09462	5.47845	6.4364	83
PAPAVERINE HYDROCHLORIDE	2.068	3.04203	3.75914	4.40839	4.41255	3.0924	3.09462	5.47845	6.4364	83
NUTRIENTS NOS	2.068	3.04203	3.75914	4.40839	4.41255	3.0924	3.09462	5.47845	6.4364	83
INOSINE PRANOBEX	2.068	3.04203	3.75914	4.40839	4.41255	3.0924	3.09462	5.47845	6.4364	83
ETHANOL	2.068	3.04203	3.75914	4.40839	4.41255	3.0924	3.09462	5.47845	6.4364	83
DEXAMETHASONE SODIUM METASULFOBENZOATE	2.068	3.04203	3.75914	4.40839	4.41255	3.0924	3.09462	5.47845	6.4364	83
PROMETHAZINE HIBENZATE	2.08005	3.05408	3.77118	4.42044	4.42459	3.10445	3.10667	5.4905	6.44844	82
PLACENTA EXTRACT	2.08005	3.05408	3.77118	4.42044	4.42459	3.10445	3.10667	5.4905	6.44844	82
FRUCTOSE	2.08005	3.05408	3.77118	4.42044	4.42459	3.10445	3.10667	5.4905	6.44844	82
DIHYDROCODEINE PHOSPHATE	2.08005	3.05408	3.77118	4.42044	4.42459	3.10445	3.10667	5.4905	6.44844	82
CRYPTOMERIA JAPONICA POLLEN	2.08005	3.05408	3.77118	4.42044	4.42459	3.10445	3.10667	5.4905	6.44844	82
COIX SPP. SEED	2.08005	3.05408	3.77118	4.42044	6.67988	3.10445	3.10667	5.4905	6.44844	82
COIX SPP. SEED	2.08005	3.05408	3.77118	4.42044	4.42459	3.10445	3.10667	5.4905	6.44844	82
ALUMINIUM SILICATE	2.08005	3.05408	3.77118	4.42044	4.42459	3.10445	3.10667	5.4905	6.44844	82
SCOPOLIA SPP.	2.09224	3.06628	3.78338	4.43264	4.43679	3.11664	3.11887	5.50269	6.46064	81
RETINOL ACETATE	2.09224	3.06628	3.78338	4.43264	4.43679	3.11664	3.11887	5.50269	6.46064	81
CALCIUM BROMIDE	2.09224	3.06628	3.78338	4.43264	4.43679	3.11664	3.11887	5.50269	6.46064	81
SULTIAME	2.10459	3.07862	3.79573	4.44498	4.44914	3.12899	3.13121	5.51504	6.47299	80
SALICYLAMIDE	2.10459	3.07862	3.79573	4.44498	4.44914	3.12899	3.13121	5.51504	6.47299	80
PROTIRELIN TARTRATE	2.10459	3.07862	3.79573	4.44498	4.44914	3.12899	3.13121	5.51504	6.47299	80
MEPENZOLATE BROMIDE	2.10459	3.07862	3.79573	4.44498	4.44914	3.12899	3.13121	5.51504	6.47299	80
FLUTAZOLAM	2.10459	3.07862	3.79573	4.44498	4.44914	3.12899	3.13121	5.51504	6.47299	80
DIMENHYDRINATE	2.10459	3.07862	3.79573	4.44498	4.44914	3.12899	3.13121	5.51504	6.47299	80
ATRACTYLODES LANCEA RHIZOME	2.10459	3.07862	3.79573	4.44498	4.44914	3.12899	3.13121	5.51504	6.47299	80
RED BLOOD CELLS	2.11709	3.09112	3.80823	4.45748	4.46164	3.14149	3.14371	5.52754	6.48549	79
OXYGEN	2.11709	3.09112	3.80823	4.45748	4.46164	3.14149	3.14371	5.52754	6.48549	79
NYSTATIN	2.11709	3.09112	3.80823	4.45748	4.46164	3.14149	3.14371	5.52754	6.48549	79
ATRACTYLODES LANCEA RHIZOME	2.11709	3.09112	3.80823	4.45748	4.46164	3.14149	3.14371	5.52754	6.48549	79
SALICYLATE SODIUM	2.12975	3.10378	3.82088	4.47014	4.47429	3.15415	3.15637	5.5402	6.49814	78
PORIA COCOS SCLEROTIUM	2.12975	3.10378	3.82088	4.47014	4.47429	3.15415	3.15637	5.5402	6.49814	78
OCTOTIAMINE	2.12975	3.10378	3.82088	4.47014	4.47429	3.15415	3.15637	5.5402	6.49814	78
CALCIUM CHLORIDE DIHYDRATE	2.12975	3.10378	3.82088	4.47014	4.47429	3.15415	3.15637	5.5402	6.49814	78
CAFFEINE	2.12975	3.10378	3.82088	4.47014	4.47429	3.15415	3.15637	5.5402	6.49814	78
BENZOYL PEROXIDE	2.12975	3.10378	3.82088	4.47014	4.47429	3.15415	3.15637	5.5402	6.49814	78
BENZALKONIUM CHLORIDE	2.12975	3.10378	3.82088	4.47014	4.47429	3.15415	3.15637	5.5402	6.49814	78
TROPICAMIDE	2.14257	3.1166	3.8337	4.48296	4.48712	3.16697	3.16919	5.55302	6.51097	77
RED BLOOD CELLS	2.14257	3.1166	3.8337	4.48296	4.48712	3.16697	3.16919	5.55302	6.51097	77
EMTRICITABINE	2.14257	3.1166	3.8337	4.48296	4.48712	3.16697	3.16919	5.55302	6.51097	77
BIODIASTASE 2000	2.14257	3.1166	3.8337	4.48296	4.48712	3.16697	3.16919	5.55302	6.51097	77
BIODIASTASE 2000	2.14257	3.1166	3.8337	4.48296	4.48712	3.16697	3.16919	5.55302	6.51097	77
ATRACTYLODES LANCEA RHIZOME	2.14257	3.1166	3.8337	4.48296	4.48712	3.16697	3.16919	5.55302	6.51097	77
ANEMARRHENA ASPHODELOIDES RHIZOME	2.14257	3.1166	3.8337	4.48296	4.48712	3.16697	3.16919	5.55302	6.51097	77
LUSUTROMBOPAG	2.16871	3.14275	3.85985	4.50911	4.51326	3.19311	3.19534	5.57916	6.53711	75
IDARUCIZUMAB	2.16871	3.14275	3.85985	4.50911	4.51326	3.19311	3.19534	5.57916	6.53711	75
GLYCEROL	2.16871	3.14275	3.85985	4.50911	4.51326	3.19311	3.19534	5.57916	6.53711	75
EPINEPHRINE HYDROCHLORIDE	2.16871	3.14275	3.85985	4.50911	4.51326	3.19311	3.19534	5.57916	6.53711	75
TALAPORFIN SODIUM	2.18205	3.15608	3.87318	4.52244	4.52659	3.20645	3.20867	5.5925	6.55044	74
FOSSILIA OSSIS MASTODI	2.18205	3.15608	3.87318	4.52244	4.52659	3.20645	3.20867	5.5925	6.55044	74
EFTRENONACOG ALFA	2.18205	3.15608	3.87318	4.52244	4.52659	3.20645	3.20867	5.5925	6.55044	74
DIPHENHYDRAMINE TANNATE	2.18205	3.15608	3.87318	4.52244	4.52659	3.20645	3.20867	5.5925	6.55044	74
DELAPRIL HYDROCHLORIDE	2.18205	3.15608	3.87318	4.52244	4.52659	3.20645	3.20867	5.5925	6.55044	74
ISOPRENALINE HYDROCHLORIDE	2.19556	3.1696	3.8867	4.53595	4.54011	3.21996	3.22219	5.60601	6.56396	73
GENTIANA LUTEA ROOT	3.83298	3.1696	3.8867	4.53595	4.54011	3.21996	3.22219	5.60601	6.56396	73
ENZYMES NOS	2.19556	3.1696	3.8867	4.53595	4.54011	3.21996	3.22219	5.60601	6.56396	73
AKEBIA SPP. STEM	2.19556	3.1696	3.8867	4.53595	4.54011	3.21996	3.22219	5.60601	6.56396	73
TETRACOSACTIDE ACETATE	2.20926	3.1833	3.9004	4.54965	4.55381	3.23366	3.23588	5.61971	6.57766	72
PHENTOLAMINE MESILATE	2.20926	3.1833	3.9004	4.54965	4.55381	3.23366	3.23588	5.61971	6.57766	72
PEGAPTANIB SODIUM	2.20926	3.1833	3.9004	4.54965	4.55381	3.23366	3.23588	5.61971	6.57766	72
METAMIZOLE SODIUM	2.20926	3.1833	3.9004	4.54965	4.55381	3.23366	3.23588	5.61971	6.57766	72
IOXAGLIC ACID	2.20926	3.1833	3.9004	4.54965	4.55381	3.23366	3.23588	5.61971	6.57766	72
BLEOMYCIN SULFATE	2.20926	3.1833	3.9004	4.54965	4.55381	3.23366	3.23588	5.61971	6.57766	72
ARGININE HYDROCHLORIDE	2.20926	3.1833	3.9004	4.54965	4.55381	3.23366	3.23588	5.61971	6.57766	72
TYLOXAPOL	2.22315	3.19719	3.91429	4.56354	4.5677	3.24755	3.24977	5.6336	6.59155	71
ATRACTYLODES LANCEA RHIZOME	2.22315	3.19719	3.91429	4.56354	4.5677	3.24755	3.24977	5.6336	6.59155	71
ARGININE HYDROCHLORIDE	2.22315	3.19719	5.02807	4.56354	4.5677	3.24755	3.24977	5.6336	6.59155	71
ADRENOCHROME GUANYLHYDRAZONE MESILATE	2.22315	3.19719	3.91429	4.56354	4.5677	3.24755	3.24977	5.6336	6.59155	71
SULFADOXINE/PYRIMETHAMINE	2.22315	3.19719	3.91429	4.56354	4.5677	3.24755	3.24977	5.6336	6.59155	71
PAPAVER SOMNIFERUM TINCTURE	2.23723	3.21127	3.92837	4.57763	4.58178	3.26163	3.26386	5.64769	6.60563	70
NUSINERSEN SODIUM	2.23723	3.21127	3.92837	4.57763	4.58178	3.26163	3.26386	5.64769	6.60563	70
FILGOTINIB MALEATE	2.23723	3.21127	3.92837	4.57763	4.58178	3.26163	3.26386	5.64769	6.60563	70
DORNASE ALFA	2.23723	3.21127	3.92837	4.57763	4.58178	3.26163	3.26386	5.64769	6.60563	70
BERBERINE HYDROCHLORIDE	2.23723	3.21127	3.92837	4.57763	4.58178	3.26163	3.26386	5.64769	6.60563	70
BENFOTIAMINE/B6/B12 COMBINATION AGENT (3)	3.35033	3.21127	3.92837	4.57763	4.58178	3.26163	3.26386	5.64769	6.60563	70
SCOPOLIA SPP.	2.25152	3.22556	3.94266	4.59191	4.59607	3.27592	3.27814	5.66197	6.61992	69
MUMPS VACCINE	2.25152	3.22556	3.94266	4.59191	4.59607	3.27592	3.27814	5.66197	6.61992	69
METHOCARBAMOL	2.25152	3.22556	3.94266	4.59191	4.59607	3.27592	3.27814	5.66197	6.61992	69
SODIUM CITRATE	2.26601	3.24005	3.95715	4.60641	4.61056	3.29041	3.29264	5.67646	6.63441	68
NALMEFENE HYDROCHLORIDE DIHYDRATE	2.26601	3.24005	3.95715	4.60641	4.61056	3.29041	3.29264	5.67646	6.63441	68
ALUMINIUM HYDROXIDE GEL, DRIED	2.26601	3.24005	3.95715	4.60641	4.61056	3.29041	3.29264	5.67646	6.63441	68
AKEBIA SPP. STEM	2.26601	3.24005	3.95715	4.60641	4.61056	3.29041	3.29264	5.67646	6.63441	68
ACETYLSALICYLIC ACID	2.26601	3.24005	3.95715	4.60641	4.61056	3.29041	3.29264	5.67646	6.63441	68
GLYCOPYRRONIUM BROMIDE	2.28072	3.25476	3.97186	4.62111	4.62527	3.30512	3.30734	5.69117	6.64912	67
DARBEPOETIN ALFA BIOSIMILAR 1	2.28072	3.25476	3.97186	4.62111	4.62527	3.30512	3.30734	5.69117	6.64912	67
CYANOCOBALAMIN	2.28072	3.25476	3.97186	4.62111	4.62527	3.30512	3.30734	5.69117	6.64912	67
CORTISONE ACETATE	2.28072	3.25476	3.97186	4.62111	4.62527	3.30512	3.30734	5.69117	6.64912	67
CAFFEINE	2.28072	3.25476	3.97186	4.62111	4.62527	3.30512	3.30734	5.69117	6.64912	67
AMINO ACIDS NOS	2.28072	3.25476	3.97186	4.62111	4.62527	3.30512	3.30734	5.69117	6.64912	67
ACITAZANOLAST	2.28072	3.25476	3.97186	4.62111	4.62527	3.30512	3.30734	5.69117	6.64912	67
PHTHARAL	2.28072	3.25476	3.97186	4.62111	4.62527	3.30512	3.30734	5.69117	6.64912	67
NORETHISTERONE	2.29564	3.26968	3.98678	4.63604	4.64019	3.32004	3.32227	5.7061	6.66404	66
NEOMYCIN SULFATE	2.29564	3.26968	3.98678	4.63604	4.64019	3.32004	3.32227	5.7061	6.66404	66
METHOXYPHENAMINE HYDROCHLORIDE	2.29564	3.26968	3.98678	4.63604	4.64019	3.32004	3.32227	5.7061	6.66404	66
MEFLOQUINE HYDROCHLORIDE	2.29564	3.26968	3.98678	4.63604	4.64019	3.32004	3.32227	5.7061	6.66404	66
MALTOSE	2.29564	3.26968	3.98678	4.63604	4.64019	3.32004	3.32227	5.7061	6.66404	66
CARMELLOSE SODIUM	3.40961	3.26968	3.98678	4.63604	4.64019	3.32004	3.32227	5.7061	6.66404	66
BEVANTOLOL HYDROCHLORIDE	2.29564	4.38397	3.98678	4.63604	4.64019	3.32004	3.32227	5.7061	6.66404	66
ALGLUCOSIDASE ALFA	2.29564	3.26968	3.98678	4.63604	4.64019	3.32004	3.32227	5.7061	6.66404	66
ACLATONIUM NAPADISILATE	2.29564	3.26968	3.98678	4.63604	4.64019	3.32004	3.32227	5.7061	6.66404	66
DOLUTEGRAVIR SODIUM	2.3108	3.28483	4.00193	4.65119	4.65534	3.3352	3.33742	5.72125	6.6792	65
CITRUS AURANTIUM PEEL	2.3108	3.28483	4.00193	4.65119	4.65534	3.3352	3.33742	5.72125	6.6792	65
HAEMOCOAGULASE	2.32618	3.30022	4.01732	4.66658	4.67073	3.35058	3.35281	5.73663	6.69458	64
CHORIOGONADOTROPIN ALFA	2.32618	3.30022	4.01732	4.66658	4.67073	3.35058	3.35281	5.73663	6.69458	64
CANNABIS SATIVA FRUIT	2.32618	3.30022	4.01732	4.66658	4.67073	3.35058	3.35281	5.73663	6.69458	64
BENZATHINE BENZYLPENICILLIN	2.32618	3.30022	4.01732	4.66658	4.67073	3.35058	3.35281	5.73663	6.69458	64
XANTOFYL PALMITATE	2.34181	3.31584	4.03294	4.6822	4.68636	3.36621	3.36843	5.75226	6.71021	63
WATER PURIFIED	2.34181	3.31584	4.03294	4.6822	4.68636	3.36621	3.36843	5.75226	6.71021	63
RED BLOOD CELLS, LEUCOCYTE DEPLETED	2.34181	3.31584	4.03294	4.6822	4.68636	3.36621	3.36843	5.75226	6.71021	63
OXYPERTINE	3.45649	3.31584	4.03294	4.6822	4.68636	3.36621	3.36843	5.75226	6.71021	63
MAGNESIUM CARBONATE	2.34181	3.31584	4.03294	4.6822	4.68636	3.36621	3.36843	5.75226	6.71021	63
LOBENZARIT SODIUM	2.34181	3.31584	4.03294	4.6822	4.68636	3.36621	3.36843	5.75226	6.71021	63
LEVOMENTHOL	2.34181	3.31584	4.03294	4.6822	4.68636	3.36621	3.36843	5.75226	6.71021	63
LEVOGLUTAMIDE	2.34181	3.31584	4.03294	4.6822	4.68636	3.36621	3.36843	5.75226	6.71021	63
ELASTASE	2.34181	4.43086	4.03294	4.6822	4.68636	3.36621	3.36843	5.75226	6.71021	63
ACETYLCHOLINE CHLORIDE	2.34181	3.31584	4.03294	4.6822	4.68636	3.36621	3.36843	5.75226	6.71021	63
SODIUM BICARBONATE	2.35768	3.33172	4.04882	4.69807	4.70223	3.38208	3.38431	5.76813	6.72608	62
IODIXANOL	2.35768	3.33172	4.04882	4.69807	4.70223	3.38208	3.38431	5.76813	6.72608	62
IMEGLIMIN HYDROCHLORIDE	2.35768	3.33172	4.04882	4.69807	4.70223	3.38208	3.38431	5.76813	6.72608	62
GLYCYRRHIZA SPP. ROOT	2.35768	3.33172	4.04882	4.69807	4.70223	3.38208	3.38431	5.76813	6.72608	62
CYCLOPENTOLATE HYDROCHLORIDE	2.35768	3.33172	4.04882	4.69807	4.70223	3.38208	3.38431	5.76813	6.72608	62
RISANKIZUMAB	2.37381	3.34785	4.06495	4.7142	4.71836	3.39821	3.40044	5.78426	6.74221	61
IOXILAN	2.37381	3.34785	4.06495	4.7142	4.71836	3.39821	3.40044	5.78426	6.74221	61
EGUALEN SODIUM	2.37381	3.34785	4.06495	4.7142	4.71836	3.39821	3.40044	5.78426	6.74221	61
DACOMITINIB	2.37381	3.34785	4.06495	4.7142	4.71836	3.39821	3.40044	5.78426	6.74221	61
4-DIETHYLAMINOETHYL 4-BUTYLAMINOBENZOATE HYDROCHLORIDE	2.37381	3.34785	4.06495	4.7142	4.71836	3.39821	3.40044	5.78426	6.74221	61
HUMAN MONOCOMPONENT INSULIN	2.37381	3.34785	4.06495	4.7142	4.71836	3.39821	3.40044	5.78426	6.74221	61
SODIUM PHENYLBUTYRATE	2.3902	3.36424	4.08134	4.7306	4.73475	3.4146	3.41683	6.922	6.7586	60
RITONAVIR	2.3902	3.36424	4.08134	4.7306	4.73475	3.4146	3.41683	5.80066	6.7586	60
NEOSTIGMINE BROMIDE	2.3902	3.36424	4.08134	4.7306	4.73475	3.4146	3.41683	5.80066	6.7586	60
MOLIDUSTAT SODIUM	2.3902	3.36424	4.08134	4.7306	4.73475	3.4146	3.41683	5.80066	6.7586	60
IMIGLUCERASE	2.3902	3.36424	4.08134	4.7306	4.73475	3.4146	3.41683	5.80066	6.7586	60
DEXAMETHASONE CIPECILATE	2.3902	3.36424	4.08134	4.7306	4.73475	3.4146	3.41683	5.80066	6.7586	60
CALCIUM PHOSPHATE DIBASIC	2.3902	3.36424	4.08134	4.7306	4.73475	3.4146	3.41683	5.80066	6.7586	60
BIODIASTASE 2000	2.3902	3.36424	4.08134	4.7306	4.73475	3.4146	3.41683	5.80066	6.7586	60
SERATRODAST	2.40687	3.38091	4.09801	4.74727	4.75142	3.43127	3.4335	5.81732	6.77527	59
PATISIRAN SODIUM	2.40687	3.38091	4.09801	4.74727	4.75142	3.43127	3.4335	5.81732	6.77527	59
NICOTINIC ACID	2.40687	3.38091	4.09801	4.74727	4.75142	3.43127	3.4335	5.81732	6.77527	59
MIGLUSTAT	2.40687	3.38091	4.09801	4.74727	4.75142	3.43127	3.4335	5.81732	6.77527	59
GEMEPROST	2.40687	3.38091	4.09801	4.74727	4.75142	3.43127	3.4335	5.81732	6.77527	59
EPHEDRINE HYDROCHLORIDE	2.40687	3.38091	4.09801	4.74727	4.75142	3.43127	3.4335	5.81732	6.77527	59
CARNITINE HYDROCHLORIDE	2.40687	3.38091	4.09801	4.74727	4.75142	3.43127	3.4335	5.81732	6.77527	59
AKEBIA SPP. STEM	2.40687	3.38091	4.09801	4.74727	4.75142	3.43127	3.4335	5.81732	6.77527	59
BIODIASTASE 1000 COMBINATION AGENT (2)	2.40687	3.38091	4.09801	4.74727	4.75142	3.43127	3.4335	5.81732	6.77527	59
ESTRADIOL	2.42382	3.39786	4.11496	4.76422	4.76837	3.44822	3.45045	5.83427	6.79222	58
DIASTASE, TAKA	2.42382	3.39786	4.11496	4.76422	4.76837	3.44822	3.45045	5.83427	6.79222	58
COPTIS SPP. RHIZOME	2.42382	3.39786	4.11496	4.76422	4.76837	3.44822	3.45045	5.83427	6.79222	58
COAL TAR	2.42382	3.39786	4.11496	4.76422	4.76837	3.44822	3.45045	5.83427	6.79222	58
ATROPINE SULFATE	2.42382	3.39786	4.11496	4.76422	4.76837	3.44822	3.45045	5.83427	6.79222	58
SHIMOTSUTOU	2.42382	3.39786	4.11496	4.76422	4.76837	3.44822	3.45045	5.83427	6.79222	58
REVIPARIN SODIUM	2.44106	3.4151	4.1322	4.78146	4.78561	3.46546	3.46769	5.85151	6.80946	57
CHONDROITIN SULFATE SODIUM	2.44106	3.4151	4.1322	4.78146	4.78561	3.46546	3.46769	5.85151	6.80946	57
NITROUS OXIDE	2.45861	3.43264	4.14975	4.799	4.80316	3.48301	3.48523	5.86906	6.82701	56
NITISINONE	2.45861	3.43264	4.14975	4.799	4.80316	3.48301	3.48523	5.86906	6.82701	56
MECYSTEINE HYDROCHLORIDE	2.45861	3.43264	4.14975	4.799	4.80316	3.48301	3.48523	5.86906	6.82701	56
GLYCYRRHIZA SPP. ROOT	2.45861	3.43264	4.14975	4.799	4.80316	3.48301	3.48523	5.86906	6.82701	56
GLYCYRRHIZA SPP. ROOT	2.45861	3.43264	4.14975	4.799	4.80316	3.48301	3.48523	5.86906	6.82701	56
CORTICORELIN (HUMAN)	2.45861	3.43264	4.14975	4.799	4.80316	3.48301	3.48523	5.86906	6.82701	56
CALCIUM PANTOTHENATE	2.45861	3.43264	4.14975	4.799	4.80316	3.48301	3.48523	5.86906	6.82701	56
CALCIUM GLUCONATE	2.45861	3.43264	4.14975	4.799	4.80316	3.48301	3.48523	5.86906	6.82701	56
AMOXICILLIN TRIHYDRATE	2.45861	3.43264	4.14975	4.799	4.80316	3.48301	3.48523	5.86906	6.82701	56
POLIDOCANOL	2.47646	3.4505	4.1676	4.81686	4.82101	3.50086	3.50309	5.88692	6.84486	55
GLIMEPIRIDE	2.47646	3.4505	4.1676	4.81686	4.82101	3.50086	3.50309	5.88692	6.84486	55
ALIROCUMAB	2.47646	3.4505	4.1676	4.81686	4.82101	3.50086	3.50309	5.88692	6.84486	55
HYDROPHILIC CREAM	2.47646	3.4505	4.1676	4.81686	4.82101	3.50086	3.50309	5.88692	6.84486	55
SODIUM BENZOATE	2.49465	3.46868	4.18579	4.83504	4.8392	3.51905	3.52127	5.9051	6.86305	54
NEMONAPRIDE	2.49465	3.46868	4.18579	4.83504	4.8392	3.51905	3.52127	5.9051	6.86305	54
GLYCYRRHIZA SPP. ROOT	3.61198	3.46868	4.18579	4.83504	4.8392	3.51905	3.52127	5.9051	6.86305	54
CROCUS SATIVUS	2.49465	3.46868	4.18579	4.83504	4.8392	3.51905	3.52127	5.9051	6.86305	54
ACONITUM SPP. PROCESSED ROOT	2.49465	3.46868	4.18579	4.83504	4.8392	3.51905	3.52127	5.9051	6.86305	54
ACLIDINIUM BROMIDE	2.49465	3.46868	4.18579	4.83504	4.8392	3.51905	3.52127	5.9051	6.86305	54
FACTOR XIII (FIBRIN STABILISING FACTOR)	2.51317	3.4872	4.2043	4.85356	4.85772	3.53757	3.53979	5.92362	6.88157	53
DOTINURAD	2.51317	3.4872	4.2043	4.85356	4.85772	3.53757	3.53979	5.92362	6.88157	53
CAPMATINIB HYDROCHLORIDE	2.51317	3.4872	4.2043	4.85356	4.85772	3.53757	3.53979	5.92362	6.88157	53
BUMETANIDE	2.51317	3.4872	4.2043	4.85356	4.85772	3.53757	3.53979	5.92362	6.88157	53
ATROPINE METHYLBROMIDE	2.51317	3.4872	4.2043	4.85356	4.85772	3.53757	3.53979	5.92362	6.88157	53
TRIENTINE DIHYDROCHLORIDE	2.53203	3.50607	4.22317	4.87243	4.87658	3.55643	3.55866	5.94249	6.90043	52
TRIAMTERENE	2.53203	3.50607	4.22317	4.87243	4.87658	3.55643	3.55866	5.94249	6.90043	52
PROTIRELIN	2.53203	3.50607	4.22317	4.87243	4.87658	3.55643	3.55866	5.94249	6.90043	52
POTASSIUM CHLORIDE	2.53203	3.50607	4.22317	4.87243	4.87658	3.55643	3.55866	5.94249	6.90043	52
OXYMETAZOLINE HYDROCHLORIDE	2.53203	3.50607	4.22317	4.87243	7.16142	3.55643	3.55866	5.94249	6.90043	52
INTERFERON ALFA-2A	2.53203	3.50607	4.22317	4.87243	4.87658	3.55643	3.55866	5.94249	6.90043	52
CYANOCOBALAMIN	2.53203	3.50607	4.22317	4.87243	4.87658	3.55643	3.55866	5.94249	6.90043	52
BENZOYL PEROXIDE	2.53203	3.50607	4.22317	4.87243	4.87658	3.55643	3.55866	5.94249	6.90043	52
QUINIDINE SULFATE DIHYDRATE	2.55127	3.5253	4.2424	4.89166	4.89582	3.57567	3.57789	5.96172	6.91967	51
PARAFFIN	2.55127	3.5253	4.2424	4.89166	4.89582	3.57567	3.57789	5.96172	6.91967	51
MUPIROCIN CALCIUM	2.55127	3.5253	4.2424	4.89166	4.89582	3.57567	3.57789	5.96172	6.91967	51
METHOXSALEN	2.55127	3.5253	4.2424	4.89166	4.89582	3.57567	3.57789	5.96172	6.91967	51
IPRATROPIUM BROMIDE	2.55127	3.5253	4.2424	4.89166	4.89582	3.57567	3.57789	5.96172	6.91967	51
INSULIN HUMAN	2.55127	3.5253	4.2424	4.89166	4.89582	3.57567	3.57789	5.96172	6.91967	51
FACTOR I (FIBRINOGEN)	2.55127	3.5253	4.2424	4.89166	4.89582	3.57567	3.57789	5.96172	6.91967	51
DEXTRAN 40	2.55127	3.5253	4.2424	4.89166	4.89582	3.57567	3.57789	5.96172	6.91967	51
DEMECLOCYCLINE HYDROCHLORIDE	2.55127	3.5253	4.2424	4.89166	4.89582	3.57567	3.57789	5.96172	6.91967	51
CALCIUM SULFATE	2.55127	3.5253	4.2424	4.89166	4.89582	3.57567	3.57789	5.96172	6.91967	51
BISMUTH SUBNITRATE	2.55127	3.5253	4.2424	4.89166	4.89582	3.57567	3.57789	5.96172	6.91967	51
XYLITOL	2.57087	3.54491	4.26201	4.91127	4.91542	3.59527	3.5975	5.98133	6.93927	50
RED BLOOD CELLS	2.57087	3.54491	4.26201	4.91127	4.91542	3.59527	3.5975	5.98133	6.93927	50
NATAMYCIN	2.57087	3.54491	4.26201	4.91127	4.91542	3.59527	3.5975	5.98133	6.93927	50
NADOLOL	2.57087	3.54491	4.26201	4.91127	4.91542	3.59527	3.5975	5.98133	6.93927	50
MAZATICOL HYDROCHLORIDE	2.57087	3.54491	4.26201	4.91127	4.91542	3.59527	3.5975	5.98133	6.93927	50
LEVALLORPHAN TARTRATE	2.57087	3.54491	4.26201	4.91127	4.91542	3.59527	3.5975	5.98133	6.93927	50
IOFETAMINE (123 I) HYDROCHLORIDE	2.57087	3.54491	4.26201	4.91127	4.91542	3.59527	3.5975	5.98133	6.93927	50
DINOPROSTONE BETADEX	2.57087	3.54491	4.26201	4.91127	4.91542	3.59527	3.5975	5.98133	6.93927	50
DARATUMUMAB	2.57087	3.54491	4.26201	4.91127	4.91542	3.59527	3.5975	5.98133	6.93927	50
CHARCOAL, ACTIVATED	2.57087	3.54491	4.26201	4.91127	4.91542	3.59527	3.5975	5.98133	6.93927	50
CALCITONIN	2.57087	3.54491	4.26201	4.91127	4.91542	3.59527	3.5975	5.98133	6.93927	50
